# Supplementary material for: Classic Galactosemia: Clinical and Computational Characterization of a Novel GALT Missense Variant (p.A303D) and a Literature Review
Source: Int J Mol Sci. 2023 Dec 12;24(24):17388. doi: 10.3390/ijms242417388 (PMC10744227; doi:10.3390/ijms242417388)
Supplement: Supplementary file 1 [file ijms-24-17388-s001.zip]

Archive with 1 entries (1 files):
- ijms-2701430-supplementary.pdf
